# Supplementary material for: B-Lymphoid Tyrosine Kinase Crosslinks Redox and Apoptosis Signaling Networks to Promote the Survival of Transplanted Bone Marrow Mesenchymal Stem Cells
Source: Research (Wash D C). 2025 Apr 15;8:0660. doi: 10.34133/research.0660 (PMC11999575; doi:10.34133/research.0660)
Supplement: Supplementary 1 — Figs. S1 to S6 [file research.0660.f1.zip]

Archive with 6 entries (6 files):
- Supplementary figure 1.jpg
- Supplementary figure 2.jpg
- Supplementary figure 3.jpg
- Supplementary figure 4.jpg
- Supplementary figure 5.jpg
- Supplementary figure 6.jpg
